# Supplementary material for: A Simple Field Tapping Test for Evaluating Frequency Qualities of the Lower Limb Neuromuscular System in Soccer Players: A Validity and Reliability Study
Source: Int J Environ Res Public Health. 2022 Mar 23;19(7):3792. doi: 10.3390/ijerph19073792 (PMC8998105; doi:10.3390/ijerph19073792)
Supplement: Supplementary file 1 [file ijerph-19-03792-s001.zip]

Archive with 2 entries (1 files):
- ijerph-1590906-supplementary/
- ijerph-1590906-supplementary/Video S1.TAP test video.mp4
